# Supplementary material for: Genomic Insights into Syntrophic Lifestyle of ‘Candidatus Contubernalis alkaliaceticus’ Based on the Reversed Wood–Ljungdahl Pathway and Mechanism of Direct Electron Transfer
Source: Life (Basel). 2023 Oct 20;13(10):2084. doi: 10.3390/life13102084 (PMC10608574; doi:10.3390/life13102084)
Supplement: Supplementary file 1 [file life-13-02084-s001.zip]

Archive with 2 entries (2 files):
- Supplementary file1.xls
- Supplementary Material.pdf
