# Supplementary material for: Genomic Insights into Syntrophic Lifestyle of ‘Candidatus Contubernalis alkaliaceticus’ Based on the Reversed Wood–Ljungdahl Pathway and Mechanism of Direct Electron Transfer
Source: Life (Basel). 2023 Oct 20;13(10):2084. doi: 10.3390/life13102084 (PMC10608574; doi:10.3390/life13102084)
Supplement: Supplementary file 1 [file life-13-02084-s001.zip › Supplementary file1.xls]

## Sheet: Islandviewer Results
Island start	Island start	Island end	Length	Locus	Strand	Product
GI-01	251865	257842	5977	HUE98_01175	1	hypothetical protein
				HUE98_01180	1	IS200/IS605 family transposase
				HUE98_01185	1	hypothetical protein
				HUE98_01190	1	transposase
				HUE98_01195	1	transposase
				HUE98_01200	1	methyltransferase domain-containing protein
				HUE98_01205	1	methyltransferase domain-containing protein
				HUE98_01210	1	helix-turn-helix transcriptional regulator
				HUE98_01215	1	hypothetical protein
GI-02	545842	551370	5528	HUE98_02625	1	cupin domain-containing protein
				HUE98_02630	-1	AraC family transcriptional regulator
				HUE98_02635	1	IS200/IS605 family transposase
				HUE98_02640	1	hypothetical protein
				HUE98_02645	-1	IS66 family transposase
				HUE98_02650	-1	IS66 family insertion sequence element accessory protein TnpB
				HUE98_02655	-1	helix-turn-helix domain-containing protein
				HUE98_02660	1	hypothetical protein
GI-03	715108	738339	23231	HUE98_03420	1	Fic family protein
				HUE98_03425	1	hypothetical protein
				HUE98_03430	-1	IS66 family transposase
				HUE98_03435	-1	IS66 family insertion sequence element accessory protein TnpB
				HUE98_03440	-1	transposase
				HUE98_03445	-1	DUF4179 domain-containing protein
				HUE98_03450	-1	sigma-70 family RNA polymerase sigma factor
				HUE98_03455	-1	hypothetical protein
				HUE98_03460	-1	hypothetical protein
				HUE98_03465	-1	addiction module protein
				HUE98_03470	1	ATPase
				HUE98_03475	-1	hypothetical protein
				HUE98_03480	-1	ABC transporter ATP-binding protein
				HUE98_03485	1	hypothetical protein
				HUE98_03490	1	hypothetical protein
				HUE98_03495	1	hypothetical protein
				HUE98_03500	1	RNA polymerase sigma factor
				HUE98_03505	1	hypothetical protein
				HUE98_03510	1	hypothetical protein
				HUE98_03515	-1	hypothetical protein
				HUE98_03520	-1	plasmid pRiA4b ORF-3 family protein
				HUE98_03525	-1	hypothetical protein
				HUE98_03530	-1	gamma-glutamylcyclotransferase
				HUE98_03535	1	hypothetical protein
				HUE98_03540	1	hypothetical protein
				HUE98_03545	1	hypothetical protein
				HUE98_03550	1	ferredoxin
				HUE98_03555	1	UDP-N-acetylglucosamine 2-epimerase
				HUE98_03560	-1	hypothetical protein
				HUE98_03565	-1	hypothetical protein
				HUE98_03570	1	hypothetical protein
				HUE98_03575	1	type II toxin-antitoxin system VapC family toxin
GI-04 "phage"	750700	768772	18072	HUE98_03650	1	MerR family transcriptional regulator
				HUE98_03655	1	hypothetical protein
				HUE98_03660	-1	ATP-binding cassette domain-containing protein
				HUE98_03665	-1	alpha/beta hydrolase
				HUE98_03670	1	IS3 family transposase
				HUE98_03675	-1	alpha/beta hydrolase
				HUE98_03680	-1	hypothetical protein
				HUE98_03685	-1	hypothetical protein
				HUE98_03690	-1	plasmid pRiA4b ORF-3 family protein
				HUE98_03695	-1	helix-turn-helix domain-containing protein
				HUE98_03700	-1	hypothetical protein
				HUE98_03705	1	AbrB/MazE/SpoVT family DNA-binding domain-containing protein
				HUE98_03710	1	PIN domain-containing protein
				HUE98_03715	1	hypothetical protein
				HUE98_03720	1	hypothetical protein
				HUE98_03725	1	hypothetical protein
				HUE98_03730	-1	IS3 family transposase
				HUE98_03735	1	helix-turn-helix domain-containing protein
				HUE98_03740	-1	IS21 family transposase
GI-05	782153	825771	43618	HUE98_03810	1	very short patch repair endonuclease
				HUE98_03815	1	hypothetical protein
				HUE98_03820	-1	IS66 family transposase
				HUE98_03825	-1	IS66 family insertion sequence element accessory protein TnpB
				HUE98_03830	-1	transposase
				HUE98_03835	1	hypothetical protein
				HUE98_03840	1	hypothetical protein
				HUE98_03845	1	SIR2 family protein
				HUE98_03850	1	ATP-binding protein
				HUE98_03855	1	hypothetical protein
				HUE98_03860	1	ATP-binding protein
				HUE98_03865	-1	DUF4065 domain-containing protein
				HUE98_03870	1	IS1634 family transposase
				HUE98_03875	1	helix-turn-helix domain-containing protein
				HUE98_03880	1	IS66 family insertion sequence element accessory protein TnpB
				HUE98_03885	1	IS66 family transposase
				HUE98_03890	1	tyrosine-type recombinase/integrase
				HUE98_03895	1	CPBP family intramembrane metalloprotease
				HUE98_03900	1	hypothetical protein
				HUE98_03905	1	hypothetical protein
				HUE98_03910	1	hypothetical protein
				HUE98_03915	1	nucleotidyltransferase domain-containing protein
				HUE98_03920	1	DUF86 domain-containing protein
				HUE98_03925	1	CPBP family intramembrane metalloprotease
				HUE98_03930	1	GNAT family N-acetyltransferase
				HUE98_03935	-1	PIN domain-containing protein
				HUE98_03940	-1	CopG family transcriptional regulator
				HUE98_03945	-1	IS66 family transposase
				HUE98_03950	-1	IS66 family insertion sequence element accessory protein TnpB
				HUE98_03955	-1	transposase
				HUE98_03960	1	MFS transporter
				HUE98_03965	1	UvrD-helicase domain-containing protein
				HUE98_03970	1	ATP-binding domain-containing protein
				HUE98_03975	1	DNA-binding protein
				HUE98_03980	1	hypothetical protein
				HUE98_03985	-1	hypothetical protein
				HUE98_03990	-1	LytTR family transcriptional regulator DNA-binding domain-containing protein
				HUE98_03995	-1	beta-lactamase family protein
				HUE98_04000	1	molybdenum cofactor biosynthesis protein MoaE
				HUE98_04005	1	hypothetical protein
				HUE98_04010	1	DUF3795 domain-containing protein
				HUE98_04015	1	diguanylate cyclase
				HUE98_04020	1	NTTRR-F1 domain
GI-06	1111753	1127021	15268	HUE98_05265	-1	LysR family transcriptional regulator
				HUE98_05270	1	hypothetical protein
				HUE98_05275	1	aldehyde ferredoxin oxidoreductase family protein
				HUE98_05280	1	MoaD/ThiS family protein
				HUE98_05285	1	hypothetical protein
				HUE98_05290	-1	hypothetical protein
				HUE98_05295	-1	hypothetical protein
				HUE98_05300	-1	IS3 family transposase
				HUE98_05305	-1	transposase
				HUE98_05310	1	transposase
				HUE98_05315	1	IS3 family transposase
				HUE98_05320	1	GNAT family N-acetyltransferase
				HUE98_05325	-1	transposase
				HUE98_05330	1	DinB family protein
				HUE98_05335	1	nitroreductase family protein
				HUE98_05340	1	methyltransferase domain-containing protein
				HUE98_05345	-1	recombinase family protein
				HUE98_05355	1	hypothetical protein
				HUE98_05360	1	PspA/IM30 family protein
GI-07 "phage"	1228854	1291291	62437	HUE98_05930	1	hypothetical protein
				HUE98_05935	1	hypothetical protein
				HUE98_05945	1	hypothetical protein
				HUE98_05950	1	hypothetical protein
				HUE98_05955	1	hypothetical protein
				HUE98_05960	1	hypothetical protein
				HUE98_05965	1	hypothetical protein
				HUE98_05970	1	PcfJ domain-containing protein
				HUE98_05975	1	ParB N-terminal domain-containing protein
				HUE98_05980	1	hypothetical protein
				HUE98_05985	1	hypothetical protein
				HUE98_05990	1	hypothetical protein
				HUE98_05995	1	hypothetical protein
				HUE98_06000	1	hypothetical protein
				HUE98_06005	1	hypothetical protein
				HUE98_06010	1	HNH endonuclease
				HUE98_06015	1	P27 family phage terminase small subunit
				HUE98_06020	1	terminase large subunit
				HUE98_06025	1	phage portal protein
				HUE98_06030	1	Clp protease ClpP
				HUE98_06035	1	phage major capsid protein
				HUE98_06040	1	hypothetical protein
				HUE98_06045	1	hypothetical protein
				HUE98_06050	1	hypothetical protein
				HUE98_06055	1	head-tail adaptor protein
				HUE98_06060	1	HK97 gp10 family phage protein
				HUE98_06065	1	hypothetical protein
				HUE98_06070	1	Ig-like domain-containing protein
				HUE98_06075	-1	IS110 family transposase
				HUE98_06080	1	hypothetical protein
				HUE98_06085	1	hypothetical protein
				HUE98_06090	1	hypothetical protein
				HUE98_06095	1	phage tail tape measure protein
				HUE98_06100	1	phage tail family protein
				HUE98_06105	1	hypothetical protein
				HUE98_06110	1	hypothetical protein
				HUE98_06115	1	right-handed parallel beta-helix repeat-containing protein
				HUE98_06120	1	hypothetical protein
				HUE98_06125	1	bacteriocin
				HUE98_06130	1	N-acetylmuramoyl-L-alanine amidase
				HUE98_06135	1	hypothetical protein
				HUE98_06140	-1	MerR family transcriptional regulator
				HUE98_06150	-1	gamma-glutamyltransferase
				HUE98_06155	-1	poly-gamma-glutamate biosynthesis protein PgsC
				HUE98_06160	-1	poly-gamma-glutamate synthase PgsB
				HUE98_06165	-1	CapA family protein
				HUE98_06170	-1	hypothetical protein
				HUE98_06175	-1	AbrB/MazE/SpoVT family DNA-binding domain-containing protein
				HUE98_06180	-1	late competence development ComFB family protein
				HUE98_06185	1	flagellar biosynthesis anti-sigma factor FlgM
				HUE98_06190	1	flagellar protein FlgN
				HUE98_06195	1	flagellar hook-associated protein FlgK
				HUE98_06200	1	flagellar hook-associated protein FlgL
				HUE98_06205	1	flagellar assembly protein FliW
				HUE98_06210	1	carbon storage regulator CsrA
				HUE98_06215	-1	hypothetical protein
				HUE98_06220	-1	hypothetical protein
				HUE98_06225	-1	hypothetical protein
				HUE98_06230	-1	flagellar protein FlaG
				HUE98_06235	1	nucleotidyltransferase domain-containing protein
				HUE98_06240	1	DUF86 domain-containing protein
				HUE98_06245	1	type II toxin-antitoxin system Phd/YefM family antitoxin
				HUE98_06250	1	type II toxin-antitoxin system RelE/ParE family toxin
				HUE98_06255	1	hypothetical protein
				HUE98_06260	1	hypothetical protein
				HUE98_06265	-1	IS3 family transposase
				HUE98_06270	-1	transposase
				HUE98_06275	1	IS200/IS605 family element transposase accessory protein TnpB
				HUE98_06280	1	type II toxin-antitoxin system Phd/YefM family antitoxin
				HUE98_06285	1	type II toxin-antitoxin system RelE/ParE family toxin
				HUE98_06290	-1	hypothetical protein
				HUE98_06295	-1	flagellin
				HUE98_06300	-1	carbon storage regulator
				HUE98_06305	-1	carbon storage regulator
				HUE98_06310	-1	hypothetical protein
				HUE98_06315	-1	flagellin
				HUE98_06320	-1	flagellar protein FlgN
GI-08	1572423	1577356	4933	HUE98_07720	1	ABC transporter ATP-binding protein
				HUE98_07725	1	FtsX-like permease family protein
				HUE98_07730	1	hypothetical protein
				HUE98_07735	1	hypothetical protein
GI-09	1615475	1649057	33582	HUE98_07930	-1	EAL domain-containing protein
				HUE98_07935	-1	hypothetical protein
				HUE98_07940	-1	ABC transporter permease
				HUE98_07945	-1	ABC transporter ATP-binding protein
				HUE98_07950	-1	sensor histidine kinase
				HUE98_07955	-1	response regulator transcription factor
				HUE98_07960	1	response regulator
				HUE98_07965	-1	IS3 family transposase
				HUE98_07970	-1	transposase
				HUE98_07975	1	SHOCT domain-containing protein
				HUE98_07980	1	AraC family transcriptional regulator
				HUE98_07985	1	TetR/AcrR family transcriptional regulator
				HUE98_07990	1	ABC transporter ATP-binding protein
				HUE98_07995	1	hypothetical protein
				HUE98_08000	1	hypothetical protein
				HUE98_08005	1	DUF1624 domain-containing protein
				HUE98_08010	-1	hypothetical protein
				HUE98_08015	-1	GNAT family N-acetyltransferase
				HUE98_08020	-1	hypothetical protein
				HUE98_08025	-1	IS66 family transposase
				HUE98_08030	-1	IS66 family insertion sequence element accessory protein TnpB
				HUE98_08035	-1	helix-turn-helix domain-containing protein
				HUE98_08040	-1	hypothetical protein
				HUE98_08045	-1	hypothetical protein
				HUE98_08050	-1	YafY family transcriptional regulator
				HUE98_08055	-1	DUF3852 family protein
				HUE98_08060	-1	rRNA adenine methyltransferase
				HUE98_08065	-1	DUF1700 domain-containing protein
				HUE98_08070	-1	PadR family transcriptional regulator
				HUE98_08075	-1	ABC transporter permease
				HUE98_08080	-1	ATP-binding cassette domain-containing protein
				HUE98_08085	-1	MerR family transcriptional regulator
				HUE98_08090	-1	IS1634 family transposase
				HUE98_08095	-1	hypothetical protein
				HUE98_08100	-1	hypothetical protein
				HUE98_08105	-1	hypothetical protein
				HUE98_08110	-1	hypothetical protein
				HUE98_08115	-1	hypothetical protein
				HUE98_08120	1	IS3 family transposase
				HUE98_08125	-1	hypothetical protein
				HUE98_08130	1	TetR/AcrR family transcriptional regulator
GI-10 "phage"	1694208	1722258	28050	HUE98_08405	-1	DUF4179 domain-containing protein
				HUE98_08410	-1	sigma-70 family RNA polymerase sigma factor
				HUE98_08415	-1	beta-lactamase family protein
				HUE98_08420	-1	PIN domain-containing protein
				HUE98_08425	-1	CopG family transcriptional regulator
				HUE98_08430	-1	NAD(+)--rifampin ADP-ribosyltransferase
				HUE98_08435	1	hypothetical protein
				HUE98_08440	-1	hypothetical protein
				HUE98_08445	-1	nucleotide pyrophosphohydrolase
				HUE98_08450	-1	DUF2075 domain-containing protein
				HUE98_08455	-1	hypothetical protein
				HUE98_08460	-1	IS3 family transposase
				HUE98_08465	-1	transposase
				HUE98_08470	-1	hypothetical protein
				HUE98_08475	-1	hypothetical protein
				HUE98_08480	-1	IS3 family transposase
				HUE98_08485	-1	IS66 family transposase
				HUE98_08490	-1	IS66 family insertion sequence element accessory protein TnpB
				HUE98_08495	-1	transposase
				HUE98_08500	-1	ATP-binding protein
				HUE98_08505	-1	tyrosine-type recombinase/integrase
				HUE98_08510	-1	tyrosine-type recombinase/integrase
				HUE98_08515	-1	tyrosine-type recombinase/integrase
				HUE98_08520	-1	ATP-binding protein
				HUE98_08525	-1	IS21 family transposase
				HUE98_08530	-1	IS66 family transposase
				HUE98_08535	-1	IS66 family insertion sequence element accessory protein TnpB
				HUE98_08540	-1	transposase
				HUE98_08545	-1	hypothetical protein
				HUE98_08550	-1	DUF5343 domain-containing protein
				HUE98_08555	-1	DEAD/DEAH box helicase family protein
				HUE98_08560	-1	tyrosine-type recombinase/integrase
				HUE98_08565	-1	DUF3795 domain-containing protein
				HUE98_08570	-1	hypothetical protein
				HUE98_08575	-1	hypothetical protein
				HUE98_08580	-1	hypothetical protein
				HUE98_08585	-1	hypothetical protein
GI-11	1739827	1756727	16900	HUE98_08680	-1	hypothetical protein
				HUE98_08685	-1	hypothetical protein
				HUE98_08690	-1	hypothetical protein
				HUE98_08695	-1	flavodoxin family protein
				HUE98_08700	-1	FMN-binding protein
				HUE98_08705	-1	FMN-binding protein
				HUE98_08710	-1	TetR/AcrR family transcriptional regulator
				HUE98_08715	-1	DNA recombinase
				HUE98_08720	-1	rhomboid family intramembrane serine protease
				HUE98_08725	-1	GntR family transcriptional regulator
				HUE98_08730	-1	hypothetical protein
				HUE98_08735	-1	hypothetical protein
				HUE98_08740	-1	helix-turn-helix transcriptional regulator
				HUE98_08745	-1	hypothetical protein
				HUE98_08750	-1	single-stranded DNA-binding protein
				HUE98_08755	1	helix-turn-helix domain-containing protein
				HUE98_08760	1	IS66 family insertion sequence element accessory protein TnpB
				HUE98_08765	1	IS66 family transposase
				HUE98_08770	-1	single-stranded DNA-binding protein
				HUE98_08775	-1	hypothetical protein
				HUE98_08780	-1	4Fe-4S binding protein
				HUE98_08785	-1	SDR family oxidoreductase
				HUE98_08790	-1	hypothetical protein
GI-12	1938007	1950207	12200	HUE98_09610	-1	uracil permease
				HUE98_09615	-1	hypothetical protein
				HUE98_09620	-1	AbrB/MazE/SpoVT family DNA-binding domain-containing protein
				HUE98_09625	-1	VOC family protein
				HUE98_09630	-1	DUF1905 domain-containing protein
				HUE98_09635	-1	hypothetical protein
				HUE98_09640	1	hypothetical protein
				HUE98_09645	-1	FMN-binding protein
				HUE98_09650	1	recombinase zinc beta ribbon domain-containing protein
				HUE98_09655	-1	IS66 family transposase
				HUE98_09660	-1	IS66 family insertion sequence element accessory protein TnpB
				HUE98_09665	-1	helix-turn-helix domain-containing protein
				HUE98_09670	-1	DUF4111 domain-containing protein
				HUE98_09675	-1	GNAT family N-acetyltransferase
				HUE98_09680	-1	DUF3788 family protein
				HUE98_09685	-1	GNAT family N-acetyltransferase
				HUE98_09690	-1	N-acetyltransferase
				HUE98_09695	-1	GyrI-like domain-containing protein
				HUE98_09700	-1	helix-turn-helix transcriptional regulator
GI-13 "phage"	2006000	2016879	10879	HUE98_09995	1	helix-turn-helix domain-containing protein
				HUE98_10000	-1	hypothetical protein
				HUE98_10005	-1	hypothetical protein
				HUE98_10010	-1	hypothetical protein
				HUE98_10015	-1	helix-turn-helix domain-containing protein
				HUE98_10020	1	transposase
				HUE98_10025	1	IS3 family transposase
				HUE98_10030	-1	hypothetical protein
				HUE98_10035	-1	hypothetical protein
				HUE98_10040	-1	hypothetical protein
				HUE98_10045	-1	hypothetical protein
				HUE98_10050	-1	hypothetical protein
				HUE98_10055	-1	phage terminase small subunit P27 family
				HUE98_10060	-1	HNH endonuclease
				HUE98_10065	-1	cold shock domain-containing protein
				HUE98_10070	-1	hypothetical protein
				HUE98_10075	-1	hypothetical protein
				HUE98_10080	-1	hypothetical protein
				HUE98_10085	-1	excisionase family DNA-binding protein
GI-14	2070871	2081315	10444	HUE98_10355	-1	IS110 family transposase
				HUE98_10360	1	hypothetical protein
				HUE98_10365	1	M13 family metallopeptidase
				HUE98_10370	1	hypothetical protein
				HUE98_10375	-1	YdiU family protein
				HUE98_10380	-1	hypothetical protein
				HUE98_10385	1	hypothetical protein
				HUE98_10390	1	MerR family transcriptional regulator
GI-15	2327527	2353950	26423	HUE98_11725	-1	phage tail protein
				HUE98_11730	-1	phage tail family protein
				HUE98_11735	-1	phage tail tape measure protein
				HUE98_11740	-1	hypothetical protein
				HUE98_11745	-1	hypothetical protein
				HUE98_11750	-1	hypothetical protein
				HUE98_11755	-1	hypothetical protein
				HUE98_11760	-1	hypothetical protein
				HUE98_11765	-1	hypothetical protein
				HUE98_11770	-1	hypothetical protein
				HUE98_11775	-1	hypothetical protein
				HUE98_11780	-1	hypothetical protein
				HUE98_11785	-1	S8/S53 family peptidase
				HUE98_11790	-1	N4-gp56 family major capsid protein
				HUE98_11795	-1	hypothetical protein
				HUE98_11800	-1	hypothetical protein
				HUE98_11805	-1	phage portal protein
				HUE98_11810	-1	phage terminase large subunit
				HUE98_11815	-1	helix-turn-helix domain-containing protein
				HUE98_11820	-1	hypothetical protein
				HUE98_11825	-1	hypothetical protein
				HUE98_11830	-1	hypothetical protein
				HUE98_11835	-1	hypothetical protein
				HUE98_11840	-1	hypothetical protein
				HUE98_11845	-1	hypothetical protein
				HUE98_11850	-1	GIY-YIG nuclease family protein
				HUE98_11855	-1	hypothetical protein
				HUE98_11860	-1	hypothetical protein
				HUE98_11865	-1	hypothetical protein
				HUE98_11870	-1	hypothetical protein
GI-16	2436636	2473647	37011	HUE98_12275	-1	hypothetical protein
				HUE98_12280	1	IS30 family transposase
				HUE98_12285	-1	IS4 family transposase
				HUE98_12290	-1	hypothetical protein
				HUE98_12295	-1	hypothetical protein
				HUE98_12300	-1	transposase
				HUE98_12305	-1	group II intron reverse transcriptase/maturase
				HUE98_12310	-1	group II intron reverse transcriptase/maturase
				HUE98_12315	-1	tyrosine-type recombinase/integrase
				HUE98_12320	-1	tyrosine-type recombinase/integrase
				HUE98_12325	-1	hypothetical protein
				HUE98_12330	-1	hypothetical protein
				HUE98_12335	-1	hypothetical protein
				HUE98_12340	-1	hypothetical protein
				HUE98_12345	-1	hypothetical protein
				HUE98_12350	-1	response regulator transcription factor
				HUE98_12355	-1	polyprenyl synthetase family protein
				HUE98_12360	-1	hypothetical protein
				HUE98_12365	-1	nucleotidyltransferase domain-containing protein
				HUE98_12370	-1	HEPN domain-containing protein
				HUE98_12375	-1	hypothetical protein
				HUE98_12380	1	transposase
				HUE98_12385	-1	ISL3 family transposase
				HUE98_12390	1	hypothetical protein
				HUE98_12395	1	hypothetical protein
				HUE98_12400	-1	reverse transcriptase N-terminal domain-containing protein
				HUE98_12405	-1	ATP-binding cassette domain-containing protein
				HUE98_12410	-1	SdpI family protein
				HUE98_12415	-1	hypothetical protein
				HUE98_12420	-1	radical SAM protein
				HUE98_12425	-1	hypothetical protein
				HUE98_12430	-1	radical SAM protein
				HUE98_12435	-1	hypothetical protein
				HUE98_12440	-1	response regulator transcription factor
				HUE98_12445	-1	hypothetical protein
GI-17	3287116	3304255	17139	HUE98_16245	1	EamA family transporter
				HUE98_16250	1	QueT transporter family protein
				HUE98_16255	-1	transporter substrate-binding domain-containing protein
				HUE98_16260	-1	amino acid ABC transporter ATP-binding protein
				HUE98_16265	-1	ABC transporter permease subunit
				HUE98_16270	-1	type II toxin-antitoxin system RelE/ParE family toxin
				HUE98_16275	-1	type II toxin-antitoxin system Phd/YefM family antitoxin
				HUE98_16280	-1	group II intron reverse transcriptase/maturase
				HUE98_16285	1	hypothetical protein
				HUE98_16290	-1	DUF4065 domain-containing protein
				HUE98_16295	-1	hypothetical protein
				HUE98_16300	-1	Rpn family recombination-promoting nuclease/putative transposase
				HUE98_16305	-1	addiction module protein
				HUE98_16310	-1	type II toxin-antitoxin system RelE/ParE family toxin
				HUE98_16315	-1	hypothetical protein
				HUE98_16320	-1	ImmA/IrrE family metallo-endopeptidase
				HUE98_16325	-1	IS3 family transposase
				HUE98_16330	-1	HigA family addiction module antidote protein
				HUE98_16335	-1	hypothetical protein
				HUE98_16340	1	hypothetical protein
				HUE98_16345	1	hypothetical protein
				HUE98_16350	-1	transcriptional regulator
				HUE98_16355	-1	type II toxin-antitoxin system RelE/ParE family toxin
GI-18	3323699	3333478	9779	HUE98_16430	-1	hypothetical protein
				HUE98_16435	-1	hypothetical protein
				HUE98_16440	-1	SEC-C domain-containing protein
				HUE98_16445	-1	YdcF family protein
				HUE98_16450	-1	helix-turn-helix transcriptional regulator
				HUE98_16455	-1	type II toxin-antitoxin system RelE/ParE family toxin
				HUE98_16460	-1	HigA family addiction module antidote protein
				HUE98_16465	-1	hypothetical protein
				HUE98_16470	-1	hypothetical protein
				HUE98_16475	-1	Rpn family recombination-promoting nuclease/putative transposase
				HUE98_16480	-1	hypothetical protein
				HUE98_16485	-1	hypothetical protein
				HUE98_16490	-1	transposase
GI-19	3342050	3374788	32738	HUE98_16545	-1	hypothetical protein
				HUE98_16550	-1	HRDC domain-containing protein
				HUE98_16555	-1	UDP-glucose 6-dehydrogenase
				HUE98_16560	-1	hypothetical protein
				HUE98_16565	-1	NERD domain-containing protein
				HUE98_16570	-1	group II intron reverse transcriptase/maturase
				HUE98_16575	1	hypothetical protein
				HUE98_16580	1	hypothetical protein
				HUE98_16585	1	ATP-binding protein
				HUE98_16590	-1	KpsF/GutQ family sugar-phosphate isomerase
				HUE98_16595	-1	3-deoxy-8-phosphooctulonate synthase
				HUE98_16600	-1	HAD-IIIA family hydrolase
				HUE98_16605	-1	3-deoxy-manno-octulosonate cytidylyltransferase
				HUE98_16610	-1	YhcH/YjgK/YiaL family protein
				HUE98_16615	1	IS4 family transposase
				HUE98_16620	-1	dTDP-glucose 4,6-dehydratase
				HUE98_16625	-1	dTDP-4-dehydrorhamnose reductase
				HUE98_16630	-1	glucose-1-phosphate thymidylyltransferase RfbA
				HUE98_16635	-1	murein biosynthesis integral membrane protein MurJ
				HUE98_16640	-1	transposase
				HUE98_16645	-1	IS66 family insertion sequence element accessory protein TnpB
				HUE98_16650	-1	hypothetical protein
				HUE98_16655	-1	hypothetical protein
				HUE98_16660	-1	O-antigen polysaccharide polymerase Wzy
				HUE98_16665	-1	acyltransferase
				HUE98_16670	-1	hypothetical protein
				HUE98_16675	-1	NAD-dependent epimerase/dehydratase family protein
				HUE98_16680	-1	type II toxin-antitoxin system RelE/ParE family toxin
				HUE98_16685	-1	hypothetical protein
				HUE98_16690	-1	hypothetical protein
				HUE98_16695	-1	winged helix-turn-helix transcriptional regulator
				HUE98_16700	-1	UPF0175 family protein
				HUE98_16705	-1	hypothetical protein
				HUE98_16710	-1	PIN domain-containing protein
				HUE98_16715	-1	hypothetical protein
